# Supplementary material for: Global rank-invariant set normalization (GRSN) to reduce systematic distortions in microarray data
Source: BMC Bioinformatics. 2008 Dec 4;9:520. doi: 10.1186/1471-2105-9-520 (PMC2644708; doi:10.1186/1471-2105-9-520)
Supplement: Additional file 3 — Mini website with code and instructions for GRSN method. This file contains a zipped directory structure to provide a mini website with code and directions which provide an implementation of the GRSN method using the open source “R” environment. [file 1471-2105-9-520-S3.zip]

Archive with 5 entries (4 files):
- GRSNMiniSite/
- GRSNMiniSite/GRSNforBMC.txt
- GRSNMiniSite/index.html
- GRSNMiniSite/SampleGRSNimage.html
- GRSNMiniSite/TestGRSN07.png
