# Supplementary material for: Global rank-invariant set normalization (GRSN) to reduce systematic distortions in microarray data
Source: BMC Bioinformatics. 2008 Dec 4;9:520. doi: 10.1186/1471-2105-9-520 (PMC2644708; doi:10.1186/1471-2105-9-520)
Supplement: Additional file 3 — Mini website with code and instructions for GRSN method. This file contains a zipped directory structure to provide a mini website with code and directions which provide an implementation of the GRSN method using the open source “R” environment. [file 1471-2105-9-520-S3.zip › GRSNMiniSite/GRSNforBMC.txt]

################################################################################
# 
# This is the "R" script that implements the 
# Global Rank-invariant Set Normalization (GRSN) method.
#
# Author: Carl R. Pelz
#
# SOFTWARE COPYRIGHT NOTICE AGREEMENT
# This software and its documentation are copyright 2004-2008 by
# the author and Oregon Health & Science University.
# All rights are reserved.
#
# 12-08-08 - REV 1.0 - Updated for R 2.8.0
# 12-12-08 - REV 1.1 - Work around for overlaping graphic output files on some
#                      systems. 
# 02-04-09 - REV 1.2 - Fixed error in MvA plots due to setting A=y when it 
# should be A=(x+y)/2.  Also fixed bug that occured when no "AFFY" control probe
# sets were found in the data passed to GRSN. 
#
# This method and implementation are provided free of charge for non-commercial 
# academic use.  Any commercial use requires prior written permission from the 
# author and Oregon Health and Science University and may require licensing 
# fees.
#
# This software is supplied without any warranty or guaranteed support
# whatsoever. Oregon Health & Science University nor Carl R. Pelz can 
# be responsible for its use, misuse, or functionality.
#
# Note that at the bottom of this script, the affy package is used to 
# demonstrate the use of the GRSN method.  For information on the affy 
# package please see:
#
#  Rafael A. Irizarry, Laurent Gautier, Benjamin Milo Bolstad, and
#  Crispin Miller with contributions from Magnus Astrand
#  <Magnus.Astrand@astrazeneca.com>, Leslie M. Cope, Robert Gentleman,
#  Jeff Gentry, Conrad Halling, Wolfgang Huber, James MacDonald,
#  Benjamin I. P. Rubinstein, Christopher Workman and John Zhang (2006).
#  affy: Methods for Affymetrix Oligonucleotide Arrays. R package
#  version 1.12.2. 
#
#
################################################################################

#
# Helper function to setup plotting to file.
#
GraphSetup <- function(width=6, height=6, pointsize=12, 
                       ReportName="test", filetype="none")
{
  PrintToFile <- FALSE
  if (filetype == "png")
  {
    PrintToFile <- TRUE
    file <- paste(ReportName, ".png", sep="")
    # Write plots as image files.
    png(filename=file, width=96*width, height=96*height, 
        pointsize=pointsize, bg="white")
  } 

  if (filetype == "wmf")
  {
    PrintToFile <- TRUE
    file <- paste(ReportName, ".wmf", sep="")
    # Write plots as windows meta files.
    win.metafile(filename=file, width=width, height=height, 
                 pointsize=pointsize)
  } 

  if (filetype == "postscript")
  {
    PrintToFile <- TRUE
    file <- paste(ReportName, ".eps", sep="")
    # Write plots as postscript files.
    postscript(file=file, width=width, height=height, 
               pointsize=pointsize, onefile=FALSE, 
               horizontal=FALSE, paper="special", family="Times")
  } 

  return(PrintToFile)
}

#
# Main GRSN implementation script.
#

GRSN <- function(data,           # exprSet from affy package or matrix with column for each sample.
                 width=15,       # Width (inches) of diagnostic plot.
                 height=5,       # Height (inches) of diagnostic plot.
                 pointsize=16,   # Point size for text of diagnostic plot.
                 filetype="png", # Diagnostic plot format "png", "wmf", or "postscript".
                 ReportName=NA,  # Name for Diagnostic plots.
                 count=5000,     # Size of Global Rank-invariant Set to use.
                 f=0.25)         # Smoother parameter for lowess.
{
  # Check the class of the input data.
  if (class(data) == "exprSet")
  {
    rawData <- attr(data, "exprs")
  } else if (class(data) == "matrix")
  {
    rawData <- data
  } else if (class(data)[[1]] == "ExpressionSet")
  {
    rawData <- exprs(data)
  } else
  {
    #stop("data parameter is not a valid type!")
  }

  # Make sure that the input data is not log scale.
  if (max(rawData) > 31)
  { # Assume that input data is not log scale.
    isItLogScaled <- FALSE
  } else
  { # Assume that input data is log scale and convert it.
    isItLogScaled <- TRUE
    rawData = 2^rawData
  }

  # Find Affymetrix(R) control probe sets by looking for 
  # probe set IDs starting in "AFFY".
  affyIdx <- grep ("^AFFX", attr(rawData, "dimnames")[[1]])

  # Data to normalize.
  adjust <- max(0, (0.25 - min(rawData)))
  M1 <- log2(rawData + adjust)
    
  # Get the average of the reference set.
  # Do a trimmed mean to be robust, but eliminate the "artifact" that 
  # shows up when doing median on an odd number of samples.
  Mavg <- apply(M1[, ], 1, mean, trim=0.25)

  # New method for a global invariant set.
  total <- dim(M1)[[1]]
  idx <- 1:total
  subSet <- 1:total

  # Exclude Affy control probe sets from 
  # approximate global rank invaraint set (GRiS).
  if (length(affyIdx) > 0)
  {
    total <- total - length(affyIdx)
    idx <- idx[-affyIdx]
    subSet <- subSet[-affyIdx]
  }

  # Calculate number of probe sets to exclude at each iteration.
  discardNumber <- (total - count) / 4

  ### Main iteration loop to get approximate GRiS. ###
  while (TRUE)
  {
    total <- floor(max(total - discardNumber, count))
    M2 <- cbind(apply(M1[idx, ], 2, rank))
    V2 <- apply(M2, 1, var)
    subSet <- order(V2, decreasing=FALSE)[1:total]     
    idx <- idx[subSet]
    if (total == count) break
  }
  invariantIdx <- idx
  
  # Use invariant set to normalize all samples to the average.
  Mnew <- NULL
  x <- Mavg
  for (b in 1:dim(M1)[[2]])
  {
    if (!is.na(ReportName))
    {
		  PrintToFile <- GraphSetup(width=width, height=height, 
                                pointsize=pointsize, 
                                ReportName=paste(ReportName, b, sep=""),
                                filetype=filetype)
    }

    if (PrintToFile)
    {
      # Plot three graphs side-by-side.
      layout(matrix(c(1,2,3), nrow=1, ncol=3, byrow = TRUE))
      par(mar=c(5,5,2,1)) # c(bottom, left, top, right).
    }

    y <- M1[,b]

    ### M vs. A transformed data.  ###
    M <- y-x
    A <- (y+x)/2

    ### Lowess curve based on M vs. A transformed data. ###
    curve <- lowess(x=A[invariantIdx], y=M[invariantIdx], f=f)

    ### Create evenly space lookup from calibration curve. ###
    aCurve <- curve[[1]]
    mCurve <- curve[[2]]
    steps <- 1000
    sampleMin <- min(A)
    sampleMax <- max(A)
    step <- (sampleMax - sampleMin) / steps
    position <- seq(sampleMin, sampleMax, length=steps + 1)
    adjust <- array(0,c(steps+1))
    count <- length(aCurve)

    idxL <- 1
    idxR <- 2
    for (i in 1:(steps + 1))
    {
      while (idxR < count && position[i] > aCurve[idxR])
      {
        idxR <- idxR + 1
      }
      while ((idxL + 1) < idxR && position[i] > aCurve[idxL + 1])
      {
        idxL <- idxL + 1
      }
      while (idxR < count && aCurve[idxL] >= aCurve[idxR])
      {
        idxR <- idxR + 1
      }
      if (aCurve[idxL] < aCurve[idxR])
      {
        adjust[i] <- (((mCurve[idxR] - mCurve[idxL])/(aCurve[idxR] - aCurve[idxL]))
                       *(position[i] - aCurve[idxL]) + mCurve[idxL])
      }
    }

    ### Apply lookup to data.  Can be applied to transformed or untransformed data. ###
    yPrime <- y - adjust[(A - sampleMin) / step + 1.5]
    mPrime <- yPrime - x

    Mnew <- cbind(Mnew, yPrime)
    if (PrintToFile)
    {
      sampleName <- attr(rawData,"dimnames")[[2]][b]

      plot(x=A, y=M, pch=".", col="blue", 
           main= paste("Scatter Plot ", b, " vs. Reference Set", sep=""), 
           sub="", 
           xlab=paste("(log2(", sampleName, ")+log2(ref))/2", sep = ""), 
           ylab=paste("log2(", sampleName, ")-log2(ref)", sep = ""))
      lines(x=c(-5, 20), y=c(0, 0), col="black")

      plot(x=A[invariantIdx], y=M[invariantIdx], pch=".", col="blue", 
           main= paste("Invariant Scatter Plot ", b, " vs. Reference Set ",sep=""), 
           sub="", 
           xlab=paste("(log2(", sampleName, ")+log2(ref))/2", sep = ""), 
           ylab=paste("log2(", sampleName, ")-log2(ref)", sep = ""))
      points(x=A[invariantIdx], y=mPrime[invariantIdx], pch=".", col="red")
      lines(x=c(-5, 20), y=c(0, 0), col="black")

      lines(x=position, y=adjust, lwd=2, col="green")

      plot(x=A, y=mPrime, pch=".", col="red", 
           main= paste("Normalized Scatter Plot ", b, " vs. Reference Set ", sep=""), 
           sub="", 
           xlab=paste("(log2(", sampleName, ")+log2(ref))/2", sep = ""), 
           ylab=paste("log2(", sampleName, ")-log2(ref)", sep = ""))
      lines(x=c(-5, 20), y=c(0, 0), col="black")
    }

    if (PrintToFile)
    {
      # Stop outputting to file.
      dev.off()
    }
  }

  if (isItLogScaled == FALSE)
  {
    # Convert.
    Mnew <- 2^Mnew
  }

  # Check the class of the input data.
  if (class(data) == "exprSet")
  {
    # Update expression set values.
    attr(data, "exprs")[,] <- Mnew[,]
  } else if (class(data) == "matrix")
  {
    # Update matrix values.
    data[,] <- Mnew[,]
  } else if (class(data)[[1]] == "ExpressionSet")
  {
    exprs(data) <- Mnew[,]
  }

  return(data)
}

# Load the affy package.  
# It must first be installed from withing the R environment.
# The affy package can be found within the bioconductor repository.
library(affy)

# You must set your working directory to the location of your CEL
# files before evoking the justRMA() function.  For example:
#setwd("C:\\Data\\CEL Files\\")

# The justRMA() function may require a lot of memory.
# The following will allow R to use upto 2 Gig of system memory.
memory.limit(2048)
eset <- justRMA()

### Now run Global Rank-invariant Set Normalization (GRSN). ###
# This will produce a copy of the data frame returned by
# justRMA() with additional normalization applied to the 
# interal "exprs" matrix which contains all estimates of expression
# levels for all trascripts for each sample in your dataset.

esetGRSN <- GRSN(eset, ReportName="TestGRSN")

# Note: Look in your CEL file directory for image files named
# "TestGRSN##.png".  These will show graphically what GRSN did
# to normalize your data.
